# Supplementary material for: Fluorescent Molecular Rotors Based on Hinged Anthracene Carboxyimides
Source: Molecules. 2023 Apr 4;28(7):3217. doi: 10.3390/molecules28073217 (PMC10096540; doi:10.3390/molecules28073217)
Supplement: Supplementary file 1 [file molecules-28-03217-s001.zip]

Archive with 1 entries (1 files):
- molecules-2257764-supplementary.pdf
